# Supplementary material for: Identification of core sub-team on scientific collaboration networks with Shapley method
Source: PeerJ Comput Sci. 2025 Jul 28;11:e3048. doi: 10.7717/peerj-cs.3048 (PMC12453774; doi:10.7717/peerj-cs.3048)
Supplement: Supplemental Information 1 [file peerj-cs-11-3048-s001.zip]

Archive with 2 entries (2 files):
- data (1).py
- edges
