# Supplementary material for: Identification of core sub-team on scientific collaboration networks with Shapley method
Source: PeerJ Comput Sci. 2025 Jul 28;11:e3048. doi: 10.7717/peerj-cs.3048 (PMC12453774; doi:10.7717/peerj-cs.3048)
Supplement: Supplemental Information 1 [file peerj-cs-11-3048-s001.zip › data (1).py]

import networkx as nx
import warnings
from pathlib import Path
import torch
from torch_geometric.data import Data
import random as rand
from split_graph_by_metis import *
import math
import matplotlib.pyplot as plt
import numpy as np

feat_key = '__feat__'
label_key = '__label__'

def load_edges(path='edges', delimiter=',', head=False):
    print('Loading edge data ...')
    edges = []
    skip_head = 0
    with open(path) as f:
        for line in f:
            line = line.split('#', 1)[0].strip()
            if not line.strip():
                continue
            endpoints = line.split(delimiter)
            assert len(endpoints) == 2, 'Invalid Format! Each edge must contains two nodes!'
            if head and skip_head == 0:
                skip_head += 1
                continue
            edges.append(tuple(endpoints))
    return edges

def load_features(path='features', delimiters=(':', ','), head=False):
    print('Loading feature data ...')
    features = dict()
    skip_head = 0
    with open(path) as f:
        for line in f:
            line = line.split('#', 1)[0].strip()
            if not line.strip():
                continue
            if head and skip_head == 0:
                skip_head += 1
                continue
            node_feat = line.split(delimiters[0], 1)
            assert len(node_feat) == 2, 'Invalid Format! Each line must contain two parts of node and feature.'
            features[node_feat[0]] = [float(f) for f in node_feat[1].split(delimiters[1])]
            data = np.array(features[node_feat[0]])
            mean = data.mean(axis=0)
            std = data.std(axis=0)
            if std != 0:
                data = (data - mean) / std
            features[node_feat[0]] = data.tolist()
    feature_lens = {len(feat) for _, feat in features.items()}
    if len(feature_lens) > 1:
        warnings.warn('Features have different lengths!')
    return features

def load_label(path='labels', delimiters=(':', ','), head=False):
    print('Loading labels data ...')
    labels = dict()
    skip_head = 0
    with open(path) as f:
        for line in f:
            line = line.split('#', 1)[0].strip()
            if not line.strip():
                continue
            if head and skip_head == 0:
                skip_head += 1
                continue
            node_label = line.split(delimiters[0], 1)
            assert len(node_label) == 2, 'Invalid Format! Each line must contain two parts of node and feature.'
            for f in node_label[1].split(delimiters[1]):
                if f != '0':
                    labels[node_label[0]] = [math.log(float(f))]
    label_lens = {len(label) for _, label in labels.items()}
    if len(label_lens) > 1:
        warnings.warn('Labels have different lengths!')
    return labels

def load_graph(path, g_delimiter=',', feat_delimiters=(':', ','), head=False):
    if isinstance(path, (list, tuple)):
        assert len(path) == 2, 'Must provide (edge file, feature file)'
        path_edges, path_feats = path
    else:
        path = Path(path)
        path_edges, path_feats, path_labels = path / 'edges', path / 'features', path / 'labels'
    edges = load_edges(path_edges, g_delimiter, head)
    feats_dict = load_features(path_feats, feat_delimiters, head) if path_feats else None
    label_dict = load_label(path_labels, feat_delimiters, head) if path_labels else None
    g = nx.Graph()
    g.add_edges_from(edges)
    for n in g.nodes:
        g.nodes[n][feat_key] = feats_dict[n]
        g.nodes[n][label_key] = label_dict.get(n, [float(-1)])
    return g

def load_feat(g):
    d = nx.degree(g)
    core_num = nx.core_number(g)
    cluster_coeff = nx.clustering(g)
    ci = {}
    for n in g.nodes:
        one_hop_nodes_iter_dic = g[n]
        degree_sum = sum(g.degree(node) - 1 for node in one_hop_nodes_iter_dic) if g.degree(n) - 1 != 0 else 0
        ci[n] = (g.degree(n) - 1) * degree_sum
    return d, core_num, cluster_coeff, ci

def load_pygdata(path, g_delimiter=',', feat_delimiters=(':', ','), head=False, train_per=0.6, val_per=0.2):
    g = load_graph(path, head=True)
    node2index = {n: i for i, n in enumerate(g.nodes)}
    with open("node.txt", "w") as f:
        f.write("old:new\n")
        for key, value in node2index.items():
            f.write(f"{key}:{value}\n")
    s_nodes, t_nodes = zip(*g.edges)
    s_re_nodes = [node2index[n] for n in s_nodes]
    t_re_nodes = [node2index[n] for n in t_nodes]
    source = list(s_re_nodes) + list(t_re_nodes)
    target = list(t_re_nodes) + list(s_re_nodes)
    edges = torch.tensor([source, target], dtype=torch.long)
    node_list = list(g.nodes)
    feat_dict = nx.get_node_attributes(g, feat_key)
    x = torch.tensor([feat_dict[n] for n in node_list], dtype=torch.float)
    label_dict = nx.get_node_attributes(g, label_key)
    y = torch.tensor([label_dict[n] for n in node_list], dtype=torch.float)
    data = Data(x=x, edge_index=edges, y=y)
    train_mask = [False] * g.number_of_nodes()
    val_mask = [False] * g.number_of_nodes()
    test_mask = [False] * g.number_of_nodes()
    for i in range(g.number_of_nodes()):
        p = rand.random()
        if p < train_per:
            train_mask[i] = data.y[i] != -1.0
        elif train_per <= p < train_per + val_per:
            val_mask[i] = data.y[i] != -1.0
        else:
            test_mask[i] = data.y[i] != -1.0
    data.train_mask = torch.tensor(train_mask, dtype=torch.bool)
    data.val_mask = torch.tensor(val_mask, dtype=torch.bool)
    data.test_mask = torch.tensor(test_mask, dtype=torch.bool)
    return data

if __name__ == '__main__':
    es = [(0, 2), (0, 3), (0, 4),
          (1, 4), (1, 5), (1, 6),
          (2, 3), (4, 5), (2, 7), (2, 8),
          (3, 8), (3, 9), (3, 10),
          (4, 10), (4, 11),
          (5, 11), (5, 12), (5, 13),
          (6, 13), (6, 14),
          (7, 8), (9, 10), (11, 12), (13, 14),
          (7, 15), (7, 16), (8, 16), (8, 17), (9, 17), (9, 18), (10, 18), (10, 19),
          (11, 19), (11, 20), (12, 20), (12, 21), (13, 21), (13, 22), (14, 22)
          ]
    # es = load_edges('cites.csv', head=True)
    # # es = load_edges('edges', head=True)
    # # feat = load_features(head=True)
    # g = nx.Graph()
    # g.add_edges_from(es)

    #load_label(path='./datasets/Cora/labels', delimiters=(':', ','), head=True)


    g = nx.Graph()
    g.add_node('a',name = "test")
    g.add_nodes_from(['b','c','d','e','f'])
    g.add_edges_from([('a', 'b'), ('a', 'c'),('a', 'e'),('b', 'd'),('b', 'a'),('c', 'a'),('d', 'b'),('e', 'a'),('f','b')])
    d,core_num,cluster_coeff,ci = load_feat(g)
    #g = load_graph('../../datasets/Cora', head=True)
