# Supplementary material for: Identification of core sub-team on scientific collaboration networks with Shapley method
Source: PeerJ Comput Sci. 2025 Jul 28;11:e3048. doi: 10.7717/peerj-cs.3048 (PMC12453774; doi:10.7717/peerj-cs.3048)
Supplement: Supplemental Information 1 [file peerj-cs-11-3048-s001.zip › edges]

authorid1	authorid2
3	7
3	6
3	5
3	4
4	7
4	6
4	5
5	7
5	6
6	7
14	19
14	18
14	17
14	16
14	15
15	19
15	18
15	17
15	16
16	19
16	18
16	17
17	19
17	18
18	19
20	24
20	23
20	22
20	21
21	24
21	23
21	22
22	24
22	23
23	24
25	30
25	29
25	28
25	27
25	26
26	30
26	29
26	28
26	27
27	30
27	29
27	28
28	30
28	29
29	30
31	41
31	40
31	39
31	38
31	37
31	36
31	35
31	34
31	33
31	32
32	41
32	40
32	39
32	38
32	37
32	36
32	35
32	34
32	33
33	41
33	40
33	39
33	38
33	37
33	36
33	35
33	34
34	41
34	40
34	39
34	38
34	37
34	36
34	35
35	41
35	40
35	39
35	38
35	37
35	36
36	41
36	40
36	39
36	38
36	37
37	41
37	40
37	39
37	38
38	41
38	40
38	39
39	41
39	40
40	41
46	51
46	50
46	49
46	48
46	47
47	51
47	50
47	49
47	48
48	51
48	50
48	49
49	51
49	50
50	51
52	54
52	53
53	54
57	54
57	53
66	72
66	71
66	70
66	69
66	68
66	67
67	72
67	71
67	70
67	69
67	68
68	72
68	71
68	70
68	69
69	72
69	71
69	70
70	72
70	71
71	72
73	79
73	78
73	77
73	76
73	75
73	74
74	79
74	78
74	77
74	76
74	75
75	79
75	78
75	77
75	76
76	79
76	78
76	77
77	79
77	78
78	79
80	87
80	86
80	85
80	84
80	83
80	82
80	81
81	87
81	86
81	85
81	84
81	83
81	82
82	87
82	86
82	85
82	84
82	83
83	87
83	86
83	85
83	84
84	87
84	86
84	85
85	87
85	86
86	87
88	92
88	91
88	90
88	89
89	92
89	91
89	90
90	92
90	91
91	92
100	102
100	101
101	102
103	108
103	107
103	106
103	105
103	104
104	108
104	107
104	106
104	105
105	108
105	107
105	106
106	108
106	107
107	108
109	115
109	114
109	113
109	112
109	111
109	110
110	115
110	114
110	113
110	112
110	111
111	115
111	114
111	113
111	112
112	115
112	114
112	113
113	115
113	114
114	115
116	87
116	121
116	120
116	119
116	118
116	117
117	87
117	121
117	120
117	119
117	118
118	87
118	121
118	120
118	119
119	87
119	121
119	120
120	87
120	121
121	87
129	132
129	131
129	130
130	132
130	131
131	132
138	142
138	54
138	141
138	140
138	139
139	142
139	54
139	141
139	140
140	142
140	54
140	141
141	142
141	54
54	142
143	147
143	146
143	145
143	79
143	144
143	71
71	147
71	146
71	145
71	79
71	144
144	147
144	146
144	145
144	79
79	147
79	146
79	145
145	147
145	146
146	147
148	152
148	151
148	150
148	149
149	152
149	151
149	150
150	152
150	151
151	152
153	157
153	156
153	155
153	154
154	157
154	156
154	155
155	157
155	156
156	157
158	162
158	161
158	160
158	159
159	162
159	161
159	160
160	162
160	161
161	162
163	165
163	164
164	165
173	174
175	178
175	177
175	176
176	178
176	177
177	178
184	187
184	186
184	185
185	187
185	186
186	187
188	192
188	191
188	190
188	189
189	192
189	191
189	190
190	192
190	191
191	192
195	200
195	199
195	198
195	197
195	196
196	200
196	199
196	198
196	197
197	200
197	199
197	198
198	200
198	199
199	200
201	206
201	205
201	204
201	203
201	202
202	206
202	205
202	204
202	203
203	206
203	205
203	204
204	206
204	205
205	206
235	240
235	239
235	238
235	69
235	237
235	236
236	240
236	239
236	238
236	69
236	237
237	240
237	239
237	238
237	69
69	240
69	239
69	238
238	240
238	239
239	240
266	273
266	272
266	271
266	270
266	269
266	268
266	267
267	273
267	272
267	271
267	270
267	269
267	268
268	273
268	272
268	271
268	270
268	269
269	273
269	272
269	271
269	270
270	273
270	272
270	271
271	273
271	272
272	273
274	277
274	276
274	275
275	277
275	276
276	277
278	280
278	279
279	280
291	292
295	299
295	298
295	297
295	296
296	299
296	298
296	297
297	299
297	298
298	299
309	312
309	311
309	310
310	312
310	311
311	312
325	326
329	335
329	334
329	333
329	332
329	331
329	330
330	335
330	334
330	333
330	332
330	331
331	335
331	334
331	333
331	332
332	335
332	334
332	333
333	335
333	334
334	335
341	345
341	344
341	343
341	342
342	345
342	344
342	343
343	345
343	344
344	345
360	147
360	71
360	362
360	361
361	147
361	71
361	362
362	147
362	71
363	366
363	365
363	364
364	366
364	365
365	366
369	376
369	375
369	374
369	373
369	372
369	371
369	370
370	376
370	375
370	374
370	373
370	372
370	371
371	376
371	375
371	374
371	373
371	372
372	376
372	375
372	374
372	373
373	376
373	375
373	374
374	376
374	375
375	376
377	392
377	391
377	390
377	389
377	388
377	387
377	386
377	385
377	384
377	383
377	382
377	381
377	380
377	379
377	378
378	392
378	391
378	390
378	389
378	388
378	387
378	386
378	385
378	384
378	383
378	382
378	381
378	380
378	379
379	392
379	391
379	390
379	389
379	388
379	387
379	386
379	385
379	384
379	383
379	382
379	381
379	380
380	392
380	391
380	390
380	389
380	388
380	387
380	386
380	385
380	384
380	383
380	382
380	381
381	392
381	391
381	390
381	389
381	388
381	387
381	386
381	385
381	384
381	383
381	382
382	392
382	391
382	390
382	389
382	388
382	387
382	386
382	385
382	384
382	383
383	392
383	391
383	390
383	389
383	388
383	387
383	386
383	385
383	384
384	392
384	391
384	390
384	389
384	388
384	387
384	386
384	385
385	392
385	391
385	390
385	389
385	388
385	387
385	386
386	392
386	391
386	390
386	389
386	388
386	387
387	392
387	391
387	390
387	389
387	388
388	392
388	391
388	390
388	389
389	392
389	391
389	390
390	392
390	391
391	392
393	398
393	397
393	396
393	395
393	394
394	398
394	397
394	396
394	395
395	398
395	397
395	396
396	398
396	397
397	398
399	400
401	411
401	410
401	409
401	408
401	407
401	406
401	107
401	405
401	404
401	403
401	402
402	411
402	410
402	409
402	408
402	407
402	406
402	107
402	405
402	404
402	403
403	411
403	410
403	409
403	408
403	407
403	406
403	107
403	405
403	404
404	411
404	410
404	409
404	408
404	407
404	406
404	107
404	405
405	411
405	410
405	409
405	408
405	407
405	406
405	107
107	411
107	410
107	409
107	408
107	407
107	406
406	411
406	410
406	409
406	408
406	407
407	411
407	410
407	409
407	408
408	411
408	410
408	409
409	411
409	410
410	411
413	416
413	415
413	414
414	416
414	415
415	416
417	420
417	419
417	418
418	420
418	419
419	420
421	426
421	425
421	424
421	423
421	422
422	426
422	425
422	424
422	423
423	426
423	425
423	424
424	426
424	425
425	426
427	429
427	428
428	429
436	439
436	438
436	437
437	439
437	438
438	439
440	447
440	446
440	445
440	444
440	443
440	442
440	441
441	447
441	446
441	445
441	444
441	443
441	442
442	447
442	446
442	445
442	444
442	443
443	447
443	446
443	445
443	444
444	447
444	446
444	445
445	447
445	446
446	447
448	453
448	452
448	451
448	450
448	449
449	453
449	452
449	451
449	450
450	453
450	452
450	451
451	453
451	452
452	453
459	463
459	462
459	146
459	461
459	460
460	463
460	462
460	146
460	461
461	463
461	462
461	146
146	463
146	462
462	463
464	474
464	473
464	472
464	471
464	470
464	469
464	468
464	467
464	466
464	465
465	474
465	473
465	472
465	471
465	470
465	469
465	468
465	467
465	466
466	474
466	473
466	472
466	471
466	470
466	469
466	468
466	467
467	474
467	473
467	472
467	471
467	470
467	469
467	468
468	474
468	473
468	472
468	471
468	470
468	469
469	474
469	473
469	472
469	471
469	470
470	474
470	473
470	472
470	471
471	474
471	473
471	472
472	474
472	473
473	474
475	480
475	479
475	478
475	477
475	476
476	480
476	479
476	478
476	477
477	480
477	479
477	478
478	480
478	479
479	480
486	488
486	487
487	488
489	493
489	492
489	491
489	490
490	493
490	492
490	491
491	493
491	492
492	493
511	514
511	513
511	512
512	514
512	513
513	514
521	299
521	524
521	523
521	522
522	299
522	524
522	523
523	299
523	524
524	299
525	529
525	528
525	527
525	526
526	529
526	528
526	527
527	529
527	528
528	529
530	535
530	534
530	533
530	532
530	531
531	535
531	534
531	533
531	532
532	535
532	534
532	533
533	535
533	534
534	535
536	540
536	539
536	538
536	537
537	540
537	539
537	538
538	540
538	539
539	540
546	493
547	550
547	549
547	548
548	550
548	549
549	550
552	556
552	555
552	554
552	553
553	556
553	555
553	554
554	556
554	555
555	556
559	566
559	565
559	564
559	563
559	562
559	561
559	560
560	566
560	565
560	564
560	563
560	562
560	561
561	566
561	565
561	564
561	563
561	562
562	566
562	565
562	564
562	563
563	566
563	565
563	564
564	566
564	565
565	566
567	569
567	568
568	569
570	574
570	54
570	573
570	572
570	571
571	574
571	54
571	573
571	572
572	574
572	54
572	573
573	574
573	54
54	574
596	479
596	604
596	603
596	602
596	601
596	600
596	599
596	598
596	597
597	479
597	604
597	603
597	602
597	601
597	600
597	599
597	598
598	479
598	604
598	603
598	602
598	601
598	600
598	599
599	479
599	604
599	603
599	602
599	601
599	600
600	479
600	604
600	603
600	602
600	601
601	479
601	604
601	603
601	602
602	479
602	604
602	603
603	479
603	604
604	479
605	611
605	610
605	609
605	608
605	607
605	606
606	611
606	610
606	609
606	608
606	607
607	611
607	610
607	609
607	608
608	611
608	610
608	609
609	611
609	610
610	611
612	614
612	613
613	614
615	619
615	618
615	617
615	616
616	619
616	618
616	617
617	619
617	618
618	619
620	622
620	621
621	622
631	635
631	634
631	633
631	632
632	635
632	634
632	633
633	635
633	634
634	635
649	652
649	651
649	650
650	652
650	651
651	652
653	657
653	656
653	655
653	654
654	657
654	656
654	655
655	657
655	656
656	657
658	660
658	659
659	660
665	477
665	670
665	669
665	668
665	667
665	666
666	477
666	670
666	669
666	668
666	667
667	477
667	670
667	669
667	668
668	477
668	670
668	669
669	477
669	670
670	477
671	678
671	677
671	676
671	675
671	674
671	673
671	672
672	678
672	677
672	676
672	675
672	674
672	673
673	678
673	677
673	676
673	675
673	674
674	678
674	677
674	676
674	675
675	678
675	677
675	676
676	678
676	677
677	678
679	684
679	683
679	682
679	681
679	665
679	680
680	684
680	683
680	682
680	681
680	665
665	684
665	683
665	682
665	681
681	684
681	683
681	682
682	684
682	683
683	684
685	490
685	492
492	490
694	697
694	696
694	695
695	697
695	696
696	697
722	724
722	723
723	724
736	740
736	739
736	738
736	737
737	740
737	739
737	738
738	740
738	739
739	740
745	748
745	747
745	746
746	748
746	747
747	748
749	753
749	752
749	751
749	750
750	753
750	752
750	751
751	753
751	752
752	753
754	759
754	758
754	757
754	756
754	755
755	759
755	758
755	757
755	756
756	759
756	758
756	757
757	759
757	758
758	759
760	764
760	763
760	762
760	761
761	764
761	763
761	762
762	764
762	763
763	764
777	780
777	779
777	778
778	780
778	779
779	780
781	783
781	782
782	783
787	792
787	791
787	790
787	789
787	788
788	792
788	791
788	790
788	789
789	792
789	791
789	790
790	792
790	791
791	792
808	810
808	809
809	810
811	814
811	411
811	813
811	812
811	615
811	619
619	814
619	411
619	813
619	812
619	615
615	814
615	411
615	813
615	812
812	814
812	411
812	813
813	814
813	411
411	814
819	824
819	823
819	822
819	821
819	820
820	824
820	823
820	822
820	821
821	824
821	823
821	822
822	824
822	823
823	824
834	838
834	837
834	836
834	835
835	838
835	837
835	836
836	838
836	837
837	838
844	849
844	848
844	847
844	846
844	845
845	849
845	848
845	847
845	846
846	849
846	848
846	847
847	849
847	848
848	849
850	852
850	851
851	852
855	411
855	857
855	856
855	297
297	411
297	857
297	856
856	411
856	857
857	411
448	875
448	874
451	449
451	875
451	874
451	450
452	449
452	875
452	874
452	450
450	449
450	875
450	874
874	453
874	449
874	875
875	453
875	449
880	882
880	881
881	882
883	886
883	885
883	884
884	886
884	885
885	886
892	893
898	904
898	903
898	902
898	901
898	900
898	899
899	904
899	903
899	902
899	901
899	900
900	904
900	903
900	902
900	901
901	904
901	903
901	902
902	904
902	903
903	904
892	912
912	893
570	916
919	926
919	925
919	924
919	923
919	922
919	921
919	920
920	926
920	925
920	924
920	923
920	922
920	921
921	926
921	925
921	924
921	923
921	922
922	926
922	925
922	924
922	923
923	926
923	925
923	924
924	926
924	925
925	926
343	934
343	341
343	342
343	933
933	345
933	934
933	341
933	342
342	934
342	341
341	934
934	345
949	957
949	956
949	955
949	954
949	953
949	952
949	951
949	950
950	957
950	956
950	955
950	954
950	953
950	952
950	951
951	957
951	956
951	955
951	954
951	953
951	952
952	957
952	956
952	955
952	954
952	953
953	957
953	956
953	955
953	954
954	957
954	956
954	955
955	957
955	956
956	957
958	964
958	963
958	962
958	961
958	960
958	959
959	964
959	963
959	962
959	961
959	960
960	964
960	963
960	962
960	961
961	964
961	963
961	962
962	964
962	963
963	964
967	972
967	971
967	970
967	969
967	968
968	972
968	971
968	970
968	969
969	972
969	971
969	970
970	972
970	971
971	972
980	982
980	981
981	982
994	997
994	563
994	996
994	995
995	997
995	563
995	996
996	997
996	563
563	997
1003	1007
1003	1006
1003	1005
1003	1004
1004	1007
1004	1006
1004	1005
1005	1007
1005	1006
1006	1007
1008	1014
1008	1013
1008	1012
1008	1011
1008	1010
1008	1009
1009	1014
1009	1013
1009	1012
1009	1011
1009	1010
1010	1014
1010	1013
1010	1012
1010	1011
1011	1014
1011	1013
1011	1012
1012	1014
1012	1013
1013	1014
1015	1016
1015	622
622	1016
680	1076
680	1075
680	1074
680	1073
680	1072
684	1076
684	1075
684	1074
684	683
684	682
684	665
684	1073
684	1072
1072	1076
1072	1075
1072	1074
1072	683
1072	682
1072	665
1072	1073
1073	1076
1073	1075
1073	1074
1073	683
1073	682
1073	665
665	1076
665	1075
665	1074
682	1076
682	1075
682	1074
683	1076
683	1075
683	1074
1074	1076
1074	1075
1075	1076
1090	1098
1090	1097
1090	1096
1090	1095
1090	1094
1090	1093
1090	1092
1090	1091
1091	1098
1091	1097
1091	1096
1091	1095
1091	1094
1091	1093
1091	1092
1092	1098
1092	1097
1092	1096
1092	1095
1092	1094
1092	1093
1093	1098
1093	1097
1093	1096
1093	1095
1093	1094
1094	1098
1094	1097
1094	1096
1094	1095
1095	1098
1095	1097
1095	1096
1096	1098
1096	1097
1097	1098
1099	723
1099	1100
1100	723
1105	1110
1105	1109
1105	1108
1105	1107
1105	1106
1106	1110
1106	1109
1106	1108
1106	1107
1107	1110
1107	1109
1107	1108
1108	1110
1108	1109
1109	1110
1114	1115
1114	556
556	1115
1116	206
1116	1118
1116	203
1116	1117
1117	206
1117	1118
1117	203
203	1118
1118	206
1121	1124
1121	1123
1121	1122
1122	1124
1122	1123
1123	1124
1125	1127
1125	1126
1126	1127
1136	1140
1136	617
1136	1139
1136	1138
1136	1137
1137	1140
1137	617
1137	1139
1137	1138
1138	1140
1138	617
1138	1139
1139	1140
1139	617
617	1140
1154	1161
1154	1160
1154	1159
1154	1158
1154	1157
1154	1156
1154	1155
1155	1161
1155	1160
1155	1159
1155	1158
1155	1157
1155	1156
1156	1161
1156	1160
1156	1159
1156	1158
1156	1157
1157	1161
1157	1160
1157	1159
1157	1158
1158	1161
1158	1160
1158	1159
1159	1161
1159	1160
1160	1161
1164	1165
619	1171
619	856
619	1170
615	1171
615	856
615	1170
1170	814
1170	411
1170	1171
1170	856
856	814
856	1171
1171	814
1171	411
615	1174
615	1173
615	1172
1172	411
1172	1174
1172	1173
1172	856
856	1174
856	1173
1173	411
1173	1174
1174	411
1182	1184
1182	1183
1182	414
414	1184
414	1183
1183	1184
1185	1190
1185	1189
1185	1188
1185	1187
1185	1186
1186	1190
1186	1189
1186	1188
1186	1187
1187	1190
1187	1189
1187	1188
1188	1190
1188	1189
1189	1190
1191	1196
1191	1195
1191	1194
1191	1193
1191	1192
1192	1196
1192	1195
1192	1194
1192	1193
1193	1196
1193	1195
1193	1194
1194	1196
1194	1195
1195	1196
153	1199
153	1198
153	1197
155	1199
155	1198
155	1197
155	154
154	1199
154	1198
154	1197
1197	157
1197	156
1197	1199
1197	1198
1198	157
1198	156
1198	1199
1199	157
1199	156
1205	1213
1205	1212
1205	1211
1205	1210
1205	1209
1205	1208
1205	1207
1205	1206
1206	1213
1206	1212
1206	1211
1206	1210
1206	1209
1206	1208
1206	1207
1207	1213
1207	1212
1207	1211
1207	1210
1207	1209
1207	1208
1208	1213
1208	1212
1208	1211
1208	1210
1208	1209
1209	1213
1209	1212
1209	1211
1209	1210
1210	1213
1210	1212
1210	1211
1211	1213
1211	1212
1212	1213
953	1224
953	1223
953	1222
953	1221
953	1220
953	1219
953	1218
953	1217
1217	1224
1217	1223
1217	1222
1217	1221
1217	1220
1217	1219
1217	1218
1218	1224
1218	1223
1218	1222
1218	1221
1218	1220
1218	1219
1219	1224
1219	1223
1219	1222
1219	1221
1219	1220
1220	1224
1220	1223
1220	1222
1220	1221
1221	1224
1221	1223
1221	1222
1222	1224
1222	1223
1223	1224
1225	1226
1227	1229
1227	1228
1228	1229
1238	1242
1238	1241
1238	1240
1238	1239
1239	1242
1239	1241
1239	1240
1240	1242
1240	1241
1241	1242
1246	1251
1246	1250
1246	1249
1246	1248
1246	1247
1247	1251
1247	1250
1247	1249
1247	1248
1248	1251
1248	1250
1248	1249
1249	1251
1249	1250
1250	1251
1260	1264
1260	1263
1260	1262
1260	70
1260	1261
1261	1264
1261	1263
1261	1262
1261	70
70	1264
70	1263
70	1262
1262	1264
1262	1263
1263	1264
1269	528
1269	1275
1269	1274
1269	526
1269	1273
1269	1272
1269	1271
1269	1270
1270	528
1270	1275
1270	1274
1270	526
1270	1273
1270	1272
1270	1271
1271	528
1271	1275
1271	1274
1271	526
1271	1273
1271	1272
1272	528
1272	1275
1272	1274
1272	526
1272	1273
1273	528
1273	1275
1273	1274
1273	526
526	1275
526	1274
1274	528
1274	1275
1275	528
1285	1288
1285	1287
1285	1286
1286	1288
1286	1287
1287	1288
1289	186
1289	1295
1289	1294
1289	1293
1289	1292
1289	1291
1289	1290
1290	186
1290	1295
1290	1294
1290	1293
1290	1292
[truncated: 18,882 more rows]
